# Supplementary material for: Predicting the Bioconcentration Factor in Fish from Molecular Structures
Source: Toxics. 2022 Sep 30;10(10):581. doi: 10.3390/toxics10100581 (PMC9610932; doi:10.3390/toxics10100581)
Supplement: Supplementary file 1 [file toxics-10-00581-s001.zip]

Archive with 2 entries (2 files):
- Supplementary_Material_A.pdf
- Supplementary_Material_B.xlsx
